# Supplementary material for: Population bottleneck triggering millennial-scale morphospace shifts in endemic thermal-spring melanopsids
Source: Palaeogeogr Palaeoclimatol Palaeoecol. 2014 Nov 15;414:116–28. doi: 10.1016/j.palaeo.2014.08.015 (PMC4375792; doi:10.1016/j.palaeo.2014.08.015)
Supplement: Supplementary Table 1 — Values of isotopic analyses for studied Microcolpia shells. [file mmc1.xls]

## Sheet: data
Specimen	Taxon	Sample	Locality	Age	δ13C	δ18O
1	Microcolpia parreyssii sikorai (Brusina, 1903)	I01 P26-01	Paleo-Lake Pețea	Holocene	-0.805862	-11.9956
1	Microcolpia parreyssii sikorai (Brusina, 1903)	I01 P26-03	Paleo-Lake Pețea	Holocene	-1.27384	-12.0496
1	Microcolpia parreyssii sikorai (Brusina, 1903)	I01 P26-05	Paleo-Lake Pețea	Holocene	-2.0478	-12.0806
1	Microcolpia parreyssii sikorai (Brusina, 1903)	I01 P26-06	Paleo-Lake Pețea	Holocene	-2.74177	-11.7936
1	Microcolpia parreyssii sikorai (Brusina, 1903)	I01 P26-07	Paleo-Lake Pețea	Holocene	-2.94176	-11.7126
1	Microcolpia parreyssii sikorai (Brusina, 1903)	I01 P26-08	Paleo-Lake Pețea	Holocene	-2.49878	-11.8866
1	Microcolpia parreyssii sikorai (Brusina, 1903)	I01 P26-09	Paleo-Lake Pețea	Holocene	-2.53978	-12.0526
2	Microcolpia parreyssii sikorai (Brusina, 1903)	I02 Pd47-01	Paleo-Lake Pețea	Holocene	-0.507877	-12.0226
2	Microcolpia parreyssii sikorai (Brusina, 1903)	I02 Pd47-02	Paleo-Lake Pețea	Holocene	-0.800863	-12.1666
2	Microcolpia parreyssii sikorai (Brusina, 1903)	I02 Pd47-03	Paleo-Lake Pețea	Holocene	-2.0568	-11.9496
2	Microcolpia parreyssii sikorai (Brusina, 1903)	I02 Pd47-05	Paleo-Lake Pețea	Holocene	-2.65877	-11.8596
2	Microcolpia parreyssii sikorai (Brusina, 1903)	I02 Pd47-06	Paleo-Lake Pețea	Holocene	-2.62377	-11.8346
2	Microcolpia parreyssii sikorai (Brusina, 1903)	I02 Pd47-07	Paleo-Lake Pețea	Holocene	-3.21874	-11.9306
2	Microcolpia parreyssii sikorai (Brusina, 1903)	I02 Pd47-08	Paleo-Lake Pețea	Holocene	-2.56777	-11.3027
3	Microcolpia parreyssii sikorai (Brusina, 1903)	I03 Pd47-01	Paleo-Lake Pețea	Holocene	-1.35307	-11.8739
3	Microcolpia parreyssii sikorai (Brusina, 1903)	I03 Pd47-03	Paleo-Lake Pețea	Holocene	-0.991217	-10.8552
3	Microcolpia parreyssii sikorai (Brusina, 1903)	I03 Pd47-04	Paleo-Lake Pețea	Holocene	-1.61626	-11.1402
3	Microcolpia parreyssii sikorai (Brusina, 1903)	I03 Pd47-05	Paleo-Lake Pețea	Holocene	-1.81428	-10.9672
3	Microcolpia parreyssii sikorai (Brusina, 1903)	I03 Pd47-06	Paleo-Lake Pețea	Holocene	-2.90336	-11.4882
3	Microcolpia parreyssii sikorai (Brusina, 1903)	I03 Pd47-07	Paleo-Lake Pețea	Holocene	-2.87636	-11.5982
3	Microcolpia parreyssii sikorai (Brusina, 1903)	I03 Pd47-08	Paleo-Lake Pețea	Holocene	-2.21331	-11.5692
4	Microcolpia parreyssii sikorai (Brusina, 1903)	I04 P49f-01	Paleo-Lake Pețea	Holocene	-1.03985	-11.7556
4	Microcolpia parreyssii sikorai (Brusina, 1903)	I04 P49f-02	Paleo-Lake Pețea	Holocene	-1.37683	-11.8156
4	Microcolpia parreyssii sikorai (Brusina, 1903)	I04 P49f-03	Paleo-Lake Pețea	Holocene	-1.05085	-12.1066
4	Microcolpia parreyssii sikorai (Brusina, 1903)	I04 P49f-04	Paleo-Lake Pețea	Holocene	-1.86881	-11.9416
4	Microcolpia parreyssii sikorai (Brusina, 1903)	I04 P49f-05	Paleo-Lake Pețea	Holocene	-1.85908	-11.8189
5	Microcolpia parreyssii sikorai (Brusina, 1903)	I05 P49f-01	Paleo-Lake Pețea	Holocene	-0.736198	-11.6372
5	Microcolpia parreyssii sikorai (Brusina, 1903)	I05 P49f-02	Paleo-Lake Pețea	Holocene	-1.53026	-11.6672
5	Microcolpia parreyssii sikorai (Brusina, 1903)	I05 P49f-03	Paleo-Lake Pețea	Holocene	-1.68927	-10.6053
5	Microcolpia parreyssii sikorai (Brusina, 1903)	I05 P49f-04	Paleo-Lake Pețea	Holocene	-1.95229	-11.1742
5	Microcolpia parreyssii sikorai (Brusina, 1903)	I05 P49f-05	Paleo-Lake Pețea	Holocene	-1.99829	-11.3972
5	Microcolpia parreyssii sikorai (Brusina, 1903)	I05 P49f-06	Paleo-Lake Pețea	Holocene	-1.87428	-11.5292
5	Microcolpia parreyssii sikorai (Brusina, 1903)	I05 P49f-08	Paleo-Lake Pețea	Holocene	-1.97729	-11.5602
5	Microcolpia parreyssii sikorai (Brusina, 1903)	I05 P49f-09	Paleo-Lake Pețea	Holocene	-1.60126	-11.7461
6	Microcolpia parreyssii parreyssii (Philippi, 1847)	I06 P34-01	Paleo-Lake Pețea	Holocene	-1.70378	-10.9041
6	Microcolpia parreyssii parreyssii (Philippi, 1847)	I06 P34-02	Paleo-Lake Pețea	Holocene	-1.9768	-11.1051
6	Microcolpia parreyssii parreyssii (Philippi, 1847)	I06 P34-03	Paleo-Lake Pețea	Holocene	-2.16081	-10.7851
6	Microcolpia parreyssii parreyssii (Philippi, 1847)	I06 P34-04	Paleo-Lake Pețea	Holocene	-2.0048	-11.0651
6	Microcolpia parreyssii parreyssii (Philippi, 1847)	I06 P34-06	Paleo-Lake Pețea	Holocene	-2.26031	-11.1822
6	Microcolpia parreyssii parreyssii (Philippi, 1847)	I06 P34-07	Paleo-Lake Pețea	Holocene	-2.57033	-11.5092
6	Microcolpia parreyssii parreyssii (Philippi, 1847)	I06 P34-08	Paleo-Lake Pețea	Holocene	-2.73335	-11.3872
6	Microcolpia parreyssii parreyssii (Philippi, 1847)	I06 P34-09	Paleo-Lake Pețea	Holocene	-2.87536	-11.3202
7	Microcolpia parreyssii parreyssii (Philippi, 1847)	I07 P33-01	Paleo-Lake Pețea	Holocene	-1.35975	-11.6712
7	Microcolpia parreyssii parreyssii (Philippi, 1847)	I07 P33-02	Paleo-Lake Pețea	Holocene	-1.42276	-11.5342
7	Microcolpia parreyssii parreyssii (Philippi, 1847)	I07 P33-03	Paleo-Lake Pețea	Holocene	-1.47076	-11.3642
7	Microcolpia parreyssii parreyssii (Philippi, 1847)	I07 P33-06	Paleo-Lake Pețea	Holocene	-1.46676	-10.7041
7	Microcolpia parreyssii parreyssii (Philippi, 1847)	I07 P33-07	Paleo-Lake Pețea	Holocene	-1.9488	-10.4071
7	Microcolpia parreyssii parreyssii (Philippi, 1847)	I07 P33-08	Paleo-Lake Pețea	Holocene	-2.45184	-10.8931
7	Microcolpia parreyssii parreyssii (Philippi, 1847)	I07 P33-09	Paleo-Lake Pețea	Holocene	-2.38083	-10.4991
8	Microcolpia parreyssii parreyssii (Philippi, 1847)	I08 P33-01	Paleo-Lake Pețea	Holocene	-1.49283	-11.8786
8	Microcolpia parreyssii parreyssii (Philippi, 1847)	I08 P33-02	Paleo-Lake Pețea	Holocene	-1.47883	-11.5207
8	Microcolpia parreyssii parreyssii (Philippi, 1847)	I08 P33-03	Paleo-Lake Pețea	Holocene	-1.01385	-11.6717
8	Microcolpia parreyssii parreyssii (Philippi, 1847)	I08 P33-04	Paleo-Lake Pețea	Holocene	-1.23384	-11.7216
8	Microcolpia parreyssii parreyssii (Philippi, 1847)	I08 P33-05	Paleo-Lake Pețea	Holocene	-1.60182	-11.2697
8	Microcolpia parreyssii parreyssii (Philippi, 1847)	I08 P33-06	Paleo-Lake Pețea	Holocene	-1.47583	-11.6697
8	Microcolpia parreyssii parreyssii (Philippi, 1847)	I08 P33-07	Paleo-Lake Pețea	Holocene	-1.75482	-11.6527
8	Microcolpia parreyssii parreyssii (Philippi, 1847)	I08 P33-08	Paleo-Lake Pețea	Holocene	-1.74482	-11.3837
8	Microcolpia parreyssii parreyssii (Philippi, 1847)	I08 P33-09	Paleo-Lake Pețea	Holocene	-1.83481	-11.2727
8	Microcolpia parreyssii parreyssii (Philippi, 1847)	I08 P33-10	Paleo-Lake Pețea	Holocene	-1.63482	-11.5747
9	Microcolpia parreyssii parreyssii (Philippi, 1847)	I09 P12-01	Paleo-Lake Pețea	Holocene	-0.657663	-11.589
9	Microcolpia parreyssii parreyssii (Philippi, 1847)	I09 P12-03	Paleo-Lake Pețea	Holocene	-0.563657	-11.8628
9	Microcolpia parreyssii parreyssii (Philippi, 1847)	I09 P12-05	Paleo-Lake Pețea	Holocene	-0.487652	-11.492
9	Microcolpia parreyssii parreyssii (Philippi, 1847)	I09 P12-07	Paleo-Lake Pețea	Holocene	-1.04169	-11.2891
9	Microcolpia parreyssii parreyssii (Philippi, 1847)	I09 P12-08	Paleo-Lake Pețea	Holocene	-1.58172	-11.464
10	Microcolpia parreyssii parreyssii (Philippi, 1847)	I10 P10-01	Paleo-Lake Pețea	Holocene	-2.14179	-9.79586
10	Microcolpia parreyssii parreyssii (Philippi, 1847)	I10 P10-03	Paleo-Lake Pețea	Holocene	-1.96578	-9.56287
10	Microcolpia parreyssii parreyssii (Philippi, 1847)	I10 P10-04	Paleo-Lake Pețea	Holocene	-2.09779	-10.3478
10	Microcolpia parreyssii parreyssii (Philippi, 1847)	I10 P10-05	Paleo-Lake Pețea	Holocene	-2.60181	-9.68387
10	Microcolpia parreyssii parreyssii (Philippi, 1847)	I10 P10-06	Paleo-Lake Pețea	Holocene	-2.50981	-9.61987
10	Microcolpia parreyssii parreyssii (Philippi, 1847)	I10 P10-07	Paleo-Lake Pețea	Holocene	-2.96283	-9.83386
10	Microcolpia parreyssii parreyssii (Philippi, 1847)	I10 P10-08	Paleo-Lake Pețea	Holocene	-2.63781	-9.86786
11	Microcolpia parreyssii sikorai (Brusina, 1903)	I11 P22-02	Paleo-Lake Pețea	Holocene	-1.31075	-10.9891
11	Microcolpia parreyssii sikorai (Brusina, 1903)	I11 P22-03	Paleo-Lake Pețea	Holocene	-1.41976	-10.356
11	Microcolpia parreyssii sikorai (Brusina, 1903)	I11 P22-05	Paleo-Lake Pețea	Holocene	-2.50084	-10.108
11	Microcolpia parreyssii sikorai (Brusina, 1903)	I11 P22-06	Paleo-Lake Pețea	Holocene	-2.20982	-10.6871
11	Microcolpia parreyssii sikorai (Brusina, 1903)	I11 P22-07	Paleo-Lake Pețea	Holocene	-2.98288	-11.2202
11	Microcolpia parreyssii sikorai (Brusina, 1903)	I11 P22-08	Paleo-Lake Pețea	Holocene	-2.84387	-10.5671
12	Microcolpia parreyssii sikorai (Brusina, 1903)	I12 P22-02	Paleo-Lake Pețea	Holocene	-1.59607	-11.8489
12	Microcolpia parreyssii sikorai (Brusina, 1903)	I12 P22-03	Paleo-Lake Pețea	Holocene	-2.38009	-11.3139
12	Microcolpia parreyssii sikorai (Brusina, 1903)	I12 P22-04	Paleo-Lake Pețea	Holocene	-1.74607	-11.7419
12	Microcolpia parreyssii sikorai (Brusina, 1903)	I12 P22-05	Paleo-Lake Pețea	Holocene	-1.94708	-11.2739
12	Microcolpia parreyssii sikorai (Brusina, 1903)	I12 P22-06	Paleo-Lake Pețea	Holocene	-2.14708	-11.3779
12	Microcolpia parreyssii sikorai (Brusina, 1903)	I12 P22-07	Paleo-Lake Pețea	Holocene	-2.32509	-11.2258
12	Microcolpia parreyssii sikorai (Brusina, 1903)	I12 P22-08	Paleo-Lake Pețea	Holocene	-3.0281	-11.4829
12	Microcolpia parreyssii sikorai (Brusina, 1903)	I12 P22-09	Paleo-Lake Pețea	Holocene	-3.42911	-11.3479
13	Microcolpia parreyssii sikorai (Brusina, 1903)	I13 P22-01	Paleo-Lake Pețea	Holocene	-1.57042	-10.7102
13	Microcolpia parreyssii sikorai (Brusina, 1903)	I13 P22-03	Paleo-Lake Pețea	Holocene	-1.20743	-11.0142
13	Microcolpia parreyssii sikorai (Brusina, 1903)	I13 P22-04	Paleo-Lake Pețea	Holocene	-1.46742	-11.0472
13	Microcolpia parreyssii sikorai (Brusina, 1903)	I13 P22-05	Paleo-Lake Pețea	Holocene	-1.66942	-11.0812
13	Microcolpia parreyssii sikorai (Brusina, 1903)	I13 P22-06	Paleo-Lake Pețea	Holocene	-1.74641	-11.3722
13	Microcolpia parreyssii sikorai (Brusina, 1903)	I13 P22-08	Paleo-Lake Pețea	Holocene	-2.17108	-11.1428
13	Microcolpia parreyssii sikorai (Brusina, 1903)	I13 P22-09	Paleo-Lake Pețea	Holocene	-2.20808	-11.0178
14	Microcolpia parreyssii sikorai (Brusina, 1903)	I14 P22-01	Paleo-Lake Pețea	Holocene	-1.79528	-10.9392
14	Microcolpia parreyssii sikorai (Brusina, 1903)	I14 P22-02	Paleo-Lake Pețea	Holocene	-1.24824	-10.7712
14	Microcolpia parreyssii sikorai (Brusina, 1903)	I14 P22-03	Paleo-Lake Pețea	Holocene	-1.62226	-10.5963
14	Microcolpia parreyssii sikorai (Brusina, 1903)	I14 P22-05	Paleo-Lake Pețea	Holocene	-1.82428	-10.7612
14	Microcolpia parreyssii sikorai (Brusina, 1903)	I14 P22-06	Paleo-Lake Pețea	Holocene	-3.25938	-10.3263
14	Microcolpia parreyssii sikorai (Brusina, 1903)	I14 P22-07	Paleo-Lake Pețea	Holocene	-1.50225	-10.7062
14	Microcolpia parreyssii sikorai (Brusina, 1903)	I14 P22-08	Paleo-Lake Pețea	Holocene	-2.3834	-11.7668
14	Microcolpia parreyssii sikorai (Brusina, 1903)	I14 P22-09	Paleo-Lake Pețea	Holocene	-2.59857	-11.9667
14	Microcolpia parreyssii sikorai (Brusina, 1903)	I14 P22-10	Paleo-Lake Pețea	Holocene	-1.85599	-12.0497
14	Microcolpia parreyssii sikorai (Brusina, 1903)	I14 P22-11	Paleo-Lake Pețea	Holocene	-2.69765	-11.9537
15	Microcolpia parreyssii sikorai (Brusina, 1903)	I15 P22-01	Paleo-Lake Pețea	Holocene	-1.83298	-11.475
15	Microcolpia parreyssii sikorai (Brusina, 1903)	I15 P22-02	Paleo-Lake Pețea	Holocene	-1.89502	-11.7768
15	Microcolpia parreyssii sikorai (Brusina, 1903)	I15 P22-03	Paleo-Lake Pețea	Holocene	-1.81296	-11.9887
15	Microcolpia parreyssii sikorai (Brusina, 1903)	I15 P22-04	Paleo-Lake Pețea	Holocene	-1.87601	-12.3985
15	Microcolpia parreyssii sikorai (Brusina, 1903)	I15 P22-05	Paleo-Lake Pețea	Holocene	-2.32736	-12.0926
15	Microcolpia parreyssii sikorai (Brusina, 1903)	I15 P22-06	Paleo-Lake Pețea	Holocene	-2.32836	-12.5054
15	Microcolpia parreyssii sikorai (Brusina, 1903)	I15 P22-07	Paleo-Lake Pețea	Holocene	-2.3714	-11.4201
16	Microcolpia parreyssii sikorai (Brusina, 1903)	I16 P27-01	Paleo-Lake Pețea	Holocene	-1.65307	-10.4528
16	Microcolpia parreyssii sikorai (Brusina, 1903)	I16 P27-02	Paleo-Lake Pețea	Holocene	-1.50676	-10.8561
16	Microcolpia parreyssii sikorai (Brusina, 1903)	I16 P27-03	Paleo-Lake Pețea	Holocene	-1.52477	-11.1501
16	Microcolpia parreyssii sikorai (Brusina, 1903)	I16 P27-04	Paleo-Lake Pețea	Holocene	-1.78479	-11.4422
16	Microcolpia parreyssii sikorai (Brusina, 1903)	I16 P27-06	Paleo-Lake Pețea	Holocene	-2.06881	-11.0231
17	Microcolpia parreyssii sikorai (Brusina, 1903)	I17 P49a-01	Paleo-Lake Pețea	Holocene	-1.19443	-11.1172
17	Microcolpia parreyssii sikorai (Brusina, 1903)	I17 P49a-02	Paleo-Lake Pețea	Holocene	-1.27242	-11.2212
17	Microcolpia parreyssii sikorai (Brusina, 1903)	I17 P49a-03	Paleo-Lake Pețea	Holocene	-1.62042	-11.7192
17	Microcolpia parreyssii sikorai (Brusina, 1903)	I17 P49a-04	Paleo-Lake Pețea	Holocene	-1.98041	-11.2212
17	Microcolpia parreyssii sikorai (Brusina, 1903)	I17 P49a-05	Paleo-Lake Pețea	Holocene	-2.2904	-11.3632
18	Microcolpia parreyssii sikorai (Brusina, 1903)	I18 P17-01	Paleo-Lake Pețea	Holocene	-3.23729	-10.8415
18	Microcolpia parreyssii sikorai (Brusina, 1903)	I18 P17-02	Paleo-Lake Pețea	Holocene	-1.74907	-10.325
18	Microcolpia parreyssii sikorai (Brusina, 1903)	I18 P17-03	Paleo-Lake Pețea	Holocene	-2.67233	-10.6495
18	Microcolpia parreyssii sikorai (Brusina, 1903)	I18 P17-04	Paleo-Lake Pețea	Holocene	-3.1723	-10.8715
18	Microcolpia parreyssii sikorai (Brusina, 1903)	I18 P17-07	Paleo-Lake Pețea	Holocene	-3.1683	-11.6613
18	Microcolpia parreyssii sikorai (Brusina, 1903)	I18 P17-08	Paleo-Lake Pețea	Holocene	-2.61403	-11.137
18	Microcolpia parreyssii sikorai (Brusina, 1903)	I18 P17-09	Paleo-Lake Pețea	Holocene	-3.54027	-11.5123
18	Microcolpia parreyssii sikorai (Brusina, 1903)	I18 P17-10	Paleo-Lake Pețea	Holocene	-2.27705	-10.025
18	Microcolpia parreyssii sikorai (Brusina, 1903)	I18 P17-11	Paleo-Lake Pețea	Holocene	-2.43635	-11.5583
18	Microcolpia parreyssii sikorai (Brusina, 1903)	I18 P17-12	Paleo-Lake Pețea	Holocene	-1.9958	-10.6237
18	Microcolpia parreyssii sikorai (Brusina, 1903)	I18 P17-13	Paleo-Lake Pețea	Holocene	-2.31579	-10.3858
18	Microcolpia parreyssii sikorai (Brusina, 1903)	I18 P17-14	Paleo-Lake Pețea	Holocene	-2.62177	-10.3878
18	Microcolpia parreyssii sikorai (Brusina, 1903)	I18 P17-15	Paleo-Lake Pețea	Holocene	-1.54383	-11.3647
18	Microcolpia parreyssii sikorai (Brusina, 1903)	I18 P17-16	Paleo-Lake Pețea	Holocene	-1.88807	-10.614
18	Microcolpia parreyssii sikorai (Brusina, 1903)	I18 P17-17	Paleo-Lake Pețea	Holocene	-1.61408	-10.414
18	Microcolpia parreyssii sikorai (Brusina, 1903)	I18 P17-18	Paleo-Lake Pețea	Holocene	-1.70307	-10.994
19	Microcolpia parreyssii parreyssii (Philippi, 1847)	I19 P12-01	Paleo-Lake Pețea	Holocene	-1.42876	-10.09
19	Microcolpia parreyssii parreyssii (Philippi, 1847)	I19 P12-02	Paleo-Lake Pețea	Holocene	-0.782709	-9.988
19	Microcolpia parreyssii parreyssii (Philippi, 1847)	I19 P12-04	Paleo-Lake Pețea	Holocene	-1.41576	-10.7931
19	Microcolpia parreyssii parreyssii (Philippi, 1847)	I19 P12-05	Paleo-Lake Pețea	Holocene	-1.57077	-10.124
20	Microcolpia parreyssii parreyssii (Philippi, 1847)	I20 P14-01	Paleo-Lake Pețea	Holocene	-1.75827	-10.9252
20	Microcolpia parreyssii parreyssii (Philippi, 1847)	I20 P14-02	Paleo-Lake Pețea	Holocene	-1.74727	-10.7892
20	Microcolpia parreyssii parreyssii (Philippi, 1847)	I20 P14-03	Paleo-Lake Pețea	Holocene	-0.959215	-10.9072
20	Microcolpia parreyssii parreyssii (Philippi, 1847)	I20 P14-04	Paleo-Lake Pețea	Holocene	-1.57626	-10.9142
20	Microcolpia parreyssii parreyssii (Philippi, 1847)	I20 P14-05	Paleo-Lake Pețea	Holocene	-1.46525	-10.6922
20	Microcolpia parreyssii parreyssii (Philippi, 1847)	I20 P14-06	Paleo-Lake Pețea	Holocene	-2.28331	-11.1392
20	Microcolpia parreyssii parreyssii (Philippi, 1847)	I20 P14-07	Paleo-Lake Pețea	Holocene	-2.24731	-11.1952
21	Microcolpia daudebartii daudebartii ([Prevost] 1821)	I21 V1-02	Bad Vöslau	Recent	-7.02002	-11.2378
21	Microcolpia daudebartii daudebartii ([Prevost] 1821)	I21 V1-03	Bad Vöslau	Recent	-7.12202	-10.9698
21	Microcolpia daudebartii daudebartii ([Prevost] 1821)	I21 V1-05	Bad Vöslau	Recent	-7.58904	-11.0008
21	Microcolpia daudebartii daudebartii ([Prevost] 1821)	I21 V1-06	Bad Vöslau	Recent	-7.87105	-11.1098
22	Microcolpia daudebartii daudebartii ([Prevost] 1821)	I22 V1-01	Bad Vöslau	Recent	-7.97276	-11.8288
22	Microcolpia daudebartii daudebartii ([Prevost] 1821)	I22 V1-02	Bad Vöslau	Recent	-7.6385	-11.7808
22	Microcolpia daudebartii daudebartii ([Prevost] 1821)	I22 V1-03	Bad Vöslau	Recent	-7.76985	-11.3442
22	Microcolpia daudebartii daudebartii ([Prevost] 1821)	I22 V1-04	Bad Vöslau	Recent	-7.85867	-11.6689
22	Microcolpia daudebartii daudebartii ([Prevost] 1821)	I22 V1-05	Bad Vöslau	Recent	-8.00878	-11.7588
22	Microcolpia daudebartii daudebartii ([Prevost] 1821)	I22 V1-06	Bad Vöslau	Recent	-8.19993	-11.7269
23	Microcolpia daudebartii daudebartii ([Prevost] 1821)	I23 V1-01	Bad Vöslau	Recent	-8.0288	-10.6595
23	Microcolpia daudebartii daudebartii ([Prevost] 1821)	I23 V1-04	Bad Vöslau	Recent	-8.07584	-11.0803
23	Microcolpia daudebartii daudebartii ([Prevost] 1821)	I23 V1-05	Bad Vöslau	Recent	-7.58746	-10.5896
24	Microcolpia daudebartii daudebartii ([Prevost] 1821)	I24 V1-01	Bad Vöslau	Recent	-7.24319	-11.456
24	Microcolpia daudebartii daudebartii ([Prevost] 1821)	I24 V1-02	Bad Vöslau	Recent	-7.19015	-11.6679
24	Microcolpia daudebartii daudebartii ([Prevost] 1821)	I24 V1-03	Bad Vöslau	Recent	-7.28022	-11.6769
24	Microcolpia daudebartii daudebartii ([Prevost] 1821)	I24 V1-04	Bad Vöslau	Recent	-7.2532	-11.3881
25	Microcolpia daudebartii daudebartii ([Prevost] 1821)	I25 V1-01	Bad Vöslau	Recent	-7.30218	-10.9808
25	Microcolpia daudebartii daudebartii ([Prevost] 1821)	I25 V1-02	Bad Vöslau	Recent	-7.40319	-11.3549
25	Microcolpia daudebartii daudebartii ([Prevost] 1821)	I25 V1-03	Bad Vöslau	Recent	-7.77919	-10.8918
25	Microcolpia daudebartii daudebartii ([Prevost] 1821)	I25 V1-04	Bad Vöslau	Recent	-8.1012	-10.7748
25	Microcolpia daudebartii daudebartii ([Prevost] 1821)	I25 V1-05	Bad Vöslau	Recent	-8.38721	-11.5129
26	Microcolpia parreyssii parreyssii (Philippi, 1847)	I26 Pr51-02	Lake Pețea	Recent	-1.48276	-12.0578
26	Microcolpia parreyssii parreyssii (Philippi, 1847)	I26 Pr51-04	Lake Pețea	Recent	-2.01729	-12.2336
26	Microcolpia parreyssii parreyssii (Philippi, 1847)	I26 Pr51-05	Lake Pețea	Recent	-2.06129	-11.9076
26	Microcolpia parreyssii parreyssii (Philippi, 1847)	I26 Pr51-06	Lake Pețea	Recent	-2.55433	-11.9616
26	Microcolpia parreyssii parreyssii (Philippi, 1847)	I26 Pr51-08	Lake Pețea	Recent	-2.55033	-11.6947
26	Microcolpia parreyssii parreyssii (Philippi, 1847)	I26 Pr51-09	Lake Pețea	Recent	-2.84535	-12.0996
27	Microcolpia parreyssii parreyssii (Philippi, 1847)	I27 Pr51-01	Lake Pețea	Recent	-1.80696	-11.6649
27	Microcolpia parreyssii parreyssii (Philippi, 1847)	I27 Pr51-02	Lake Pețea	Recent	-1.81897	-12.2006
27	Microcolpia parreyssii parreyssii (Philippi, 1847)	I27 Pr51-03	Lake Pețea	Recent	-1.88402	-12.3065
27	Microcolpia parreyssii parreyssii (Philippi, 1847)	I27 Pr51-06	Lake Pețea	Recent	-2.28133	-10.6465
27	Microcolpia parreyssii parreyssii (Philippi, 1847)	I27 Pr51-07	Lake Pețea	Recent	-2.01812	-11.1452
27	Microcolpia parreyssii parreyssii (Philippi, 1847)	I27 Pr51-08	Lake Pețea	Recent	-2.49249	-11.9217
28	Microcolpia parreyssii parreyssii (Philippi, 1847)	I28 Pr51-01	Lake Pețea	Recent	-2.1903	-11.1967
28	Microcolpia parreyssii parreyssii (Philippi, 1847)	I28 Pr51-02	Lake Pețea	Recent	-2.1483	-11.8656
28	Microcolpia parreyssii parreyssii (Philippi, 1847)	I28 Pr51-03	Lake Pețea	Recent	-2.05729	-11.9086
28	Microcolpia parreyssii parreyssii (Philippi, 1847)	I28 Pr51-04	Lake Pețea	Recent	-2.41432	-11.6917
28	Microcolpia parreyssii parreyssii (Philippi, 1847)	I28 Pr51-05	Lake Pețea	Recent	-2.40732	-11.4037
29	Microcolpia parreyssii parreyssii (Philippi, 1847)	I29 Pr51-01	Lake Pețea	Recent	-2.43144	-11.8478
29	Microcolpia parreyssii parreyssii (Philippi, 1847)	I29 Pr51-02	Lake Pețea	Recent	-2.16724	-11.9098
29	Microcolpia parreyssii parreyssii (Philippi, 1847)	I29 Pr51-03	Lake Pețea	Recent	-2.41543	-12.3725
29	Microcolpia parreyssii parreyssii (Philippi, 1847)	I29 Pr51-05	Lake Pețea	Recent	-2.43732	-11.0818
30	Microcolpia parreyssii parreyssii (Philippi, 1847)	I30 Pr51-01	Lake Pețea	Recent	-1.66226	-11.5287
30	Microcolpia parreyssii parreyssii (Philippi, 1847)	I30 Pr51-02	Lake Pețea	Recent	-1.82928	-11.4767
30	Microcolpia parreyssii parreyssii (Philippi, 1847)	I30 Pr51-03	Lake Pețea	Recent	-1.63426	-11.7967
30	Microcolpia parreyssii parreyssii (Philippi, 1847)	I30 Pr51-04	Lake Pețea	Recent	-2.04529	-11.6077
30	Microcolpia parreyssii parreyssii (Philippi, 1847)	I30 Pr51-05	Lake Pețea	Recent	-2.43932	-11.4087
30	Microcolpia parreyssii parreyssii (Philippi, 1847)	I30 Pr51-06	Lake Pețea	Recent	-2.41232	-11.6417
30	Microcolpia parreyssii parreyssii (Philippi, 1847)	I30 Pr51-07	Lake Pețea	Recent	-2.56033	-11.1557
30	Microcolpia parreyssii parreyssii (Philippi, 1847)	I30 Pr51-08	Lake Pețea	Recent	-2.48432	-11.2587
30	Microcolpia parreyssii parreyssii (Philippi, 1847)	I30 Pr51-09	Lake Pețea	Recent	-2.49332	-11.4917
